# Supplementary material for: Pyrazolo[4,3-e]tetrazolo[1,5-b][1,2,4]triazine Sulfonamides as Novel Potential Anticancer Agents: Apoptosis, Oxidative Stress, and Cell Cycle Analysis
Source: Int J Mol Sci. 2023 May 9;24(10):8504. doi: 10.3390/ijms24108504 (PMC10218340; doi:10.3390/ijms24108504)
Supplement: Supplementary file 1 [file ijms-24-08504-s001.zip]

Archive with 1 entries (1 files):
- ijms-2362035-supplementary.pdf
